# Supplementary material for: Structure-based discovery and experimental validation of HIT101481851 as a potential PKMYT1 inhibitor for pancreatic cancer
Source: Front Pharmacol. 2025 Jun 18;16:1605741. doi: 10.3389/fphar.2025.1605741 (PMC12215701; doi:10.3389/fphar.2025.1605741)
Supplement: Supplementary file 1 [file DataSheet1.csv]

Molecule	Canonical SMILES	Formula	MW	#Heavy atoms	#Aromatic heavy atoms	Fraction Csp3	#Rotatable bonds	#H-bond acceptors	#H-bond donors	MR	TPSA	iLOGP	XLOGP3	WLOGP	MLOGP	Silicos-IT Log P	Consensus Log P	ESOL Log S	ESOL Solubility (mg/ml)	ESOL Solubility (mol/l)	ESOL Class	Ali Log S	Ali Solubility (mg/ml)	Ali Solubility (mol/l)	Ali Class	Silicos-IT LogSw	Silicos-IT Solubility (mg/ml)	Silicos-IT Solubility (mol/l)	Silicos-IT class	GI absorption	BBB permeant	Pgp substrate	CYP1A2 inhibitor	CYP2C19 inhibitor	CYP2C9 inhibitor	CYP2D6 inhibitor	CYP3A4 inhibitor	log Kp (cm/s)	Lipinski #violations	Ghose #violations	Veber #violations	Egan #violations	Muegge #violations	Bioavailability Score	PAINS #alerts	Brenk #alerts	Leadlikeness #violations	Synthetic Accessibility
Molecule 1	Clc1ccc(cc1)Nc1c(nc2n1ccnc2)c1cc(Br)ccc1O	C18H12BrClN4O	415.67	25	21	0.00	3	3	2	102.70	62.45	3.03	5.19	5.26	3.06	3.42	3.99	-6.11	3.22e-04	7.75e-07	Poorly soluble	-6.25	2.35e-04	5.65e-07	Poorly soluble	-7.60	1.04e-05	2.51e-08	Poorly soluble	High	Yes	No	Yes	Yes	Yes	Yes	Yes	-5.15	0	0	0	0	1	0.55	0	0	2	3.16
